# Supplementary material for: Exploring the Assembly of Resorc[4]arenes for the Construction of Supramolecular Nano-Aggregates
Source: Int J Mol Sci. 2021 Oct 29;22(21):11785. doi: 10.3390/ijms222111785 (PMC8584166; doi:10.3390/ijms222111785)
Supplement: Supplementary file 1 [file ijms-22-11785-s001.zip]

Archive with 1 entries (1 files):
- ijms-1403910-supplementary.pdf
